# Supplementary material for: PCNs, PCBs, and PCDD/Fs in Soil around a Cement Kiln Co-Processing Municipal Wastes in Northwestern China: Levels, Distribution, and Potential Human Health Risks
Source: Int J Environ Res Public Health. 2022 Oct 7;19(19):12860. doi: 10.3390/ijerph191912860 (PMC9566703; doi:10.3390/ijerph191912860)
Supplement: Supplementary file 1 [file ijerph-19-12860-s001.zip]

Archive with 1 entries (1 files):
- ijerph-1941227-supplementary.pdf
